# Supplementary material for: Analysis of Changes in the Expression of Selected Genes from the ABC Family in Patients with Triple-Negative Breast Cancer
Source: Int J Mol Sci. 2023 Jan 9;24(2):1257. doi: 10.3390/ijms24021257 (PMC9860794; doi:10.3390/ijms24021257)
Supplement: Supplementary file 1 [file ijms-24-01257-s001.zip]

Archive with 8 entries (8 files):
- Figure S1.jpg
- Figure S2.jpg
- Figure S3.jpg
- Figure S4.jpg
- Figure S5.jpg
- Figure S6.jpg
- Table S1.pdf
- Table S2.pdf
